# Supplementary material for: Deep Sequencing for Evaluation of Genetic Stability of Influenza A/California/07/2009 (H1N1) Vaccine Viruses
Source: PLoS One. 2015 Sep 25;10(9):e0138650. doi: 10.1371/journal.pone.0138650 (PMC4583247; doi:10.1371/journal.pone.0138650)
Supplement: S1 Table — (XLS) [file pone.0138650.s001.xls]

## Sheet: Sheet1
	Table 1S: Percentage of mutations (≥5%) emerged in the genome of A/PR/8/34 strain (CBER stock) obtained by sequencing five times its DNA library by HiSeq
	Segment	nt. Change	aa. Change	A-PR8-34 Repeat 1	A-PR8-34 Repeat 2	A-PR8-34 Repeat 3	A-PR8-34 Repeat 4	A-PR8-34 Repeat 5
	PB2	279C→A	84Ala→Ala	99.36	99.67	99.63	99.67	99.66
		306A→T	93Pro→Pro	99.51	99.77	99.76	99.77	99.76
		1422C→A	465Pro→Pro	99.55	99.72	99.73	99.72	99.77
		1589C→A	521Thr→Lys	6.19	5.62	5.13	5.62	5.59
		1590A→G	521Thr→Thr	7.43	5.9	6.07	5.9	5.64
		2077G→T	684Ala→Ser	5.2	7.08	6.32	7.08	7.47
		2079T→A	684Ala→Ala		6.08	5.99	6.08	6.67
		2089T→A	688Ser→Thr	7.15	9.11	9.45	9.11	9.16
		2091C→A	688Ser→Ser	5.06	6.02	6.01	6.02	5.85
		2093C→G	689Ala→Gly		6.12	6.18	6.12	6.24
		2094T→A	689Ala→Ala		5.03	5.2	5.03	5.44
		2127G→A	700Glu→Glu	98.6	99.15	99.18	99.15	99.17
		2128A→G	701Asn→Asp	98.68	99.22	99.26	99.22	99.26
	PB1	145G→A	41Asp→Asn	5.34	5.41		5.41
		294G→A	90Glu→Glu	99.71	99.73	99.74	99.73	99.74
		297G→A	91Ala→Ala	99.65	99.65	99.54	99.65	99.6
		639G→A	205Met→Ile	99.73	99.78	99.79	99.78	99.81
		642T→G	206Gly→Gly	15.56	10.6	9.98	10.6	10.31
		644A→G	207Lys→Arg	9.45	7.02	6.92	7.02	6.95
		645A→C	207Lys→Asn	9.39	6.97	5.93	6.97	6.94
		655A→G	211Arg→Gly	16.06	10.99	11.8	10.99	11.83
		1002C→A	326Thr→Thr	99.47	99.75	99.77	99.75	99.77
		1204T→C	394Ser→Pro	99.17	99.71	99.61	99.71	99.72
		1551T→C	509Leu→Leu	99.22	99.55	99.57	99.55	99.57
		1713A→G	563Arg→Arg		5.02		5.02	5.16
		1716T→A	564Gly→Gly	7.63	9.04	7.33	9.04	8.06
		1731A→G	569Gln→Gln	5.96	5.74		5.74	5.3
		1734C→G	570Thr→Thr	6.15	6.25		6.25	6.02
		1735C→A	571Arg→Arg	5.89	6.24		6.24	5.84
		1749A→G	575Glu→Glu		5.2		5.2
		1750A→T	576Ile→Leu		5.13		5.13
		1758A→G	578Lys→Lys	5.52	6.04		6.04	5.74
		1767G→T	581Glu→Asp	5.21	6.19		6.19	5.84
		1775G→A	584Arg→His		5.33		5.33
		1776T→A	584Arg→Arg	5.47	5.99		5.99	5.56
		1788A→G	588Gly→Gly	5.62	6.25	5.33	6.25	6.25
		1809C→A	595Gly→Gly		5.04		5.04	5.19
		2076G→A	684Glu→Glu	99.56	99.66	99.7	99.66	99.67
	PA	873A→G	283Leu→Leu	99.63	99.8	99.78	99.8	99.78
		1233T→A	403Leu→Leu	99.74	99.81	99.79	99.81	99.84
		1683C→G	553Ala→Ala		5.36		5.36	5
		1695T→G	557Val→Val	5.22	6.57	5.04	6.57	6.03
		1698A→G	558Ser→Ser		5.13		5.13	5.18
		1711T→C	563Leu→Leu					5.08
		1713G→A	563Leu→Leu	5.01	5.52		5.52	5.58
		1743T→C	573Ile→Ile		5.63		5.63	5.74
		1746A→G	574Lys→Lys					5.04
		1758A→C	578Gly→Gly		5.26		5.26	5.01
		1764G→A	580Glu→Glu	5.33	6.14	5.29	6.14	6.4
		1773T→C	583Arg→Arg					5.1
		1779C→T	585Leu→Leu					5.09
		1788A→T	588Ser→Ser	5.45	5.58	5.08	5.58	5.79
		2151A→C	709Ser→Ser	99.57	99.73	99.74	99.73	99.75
	HA	60T→A	10Cys→Ser	98.99	99.49	99.52	99.49	99.49
		1042A→C	337Asn→Thr	99.29	99.43	99.52	99.43	99.42
	NP	54T→C	3Ser→Ser	97.75	97.11	97.73	97.11	97.5
		69A→G	8Arg→Arg	97.68	97.46	98.1	97.46	97.8
		282T→G	79Leu→Leu	98.41	98.65	98.89	98.65	98.66
		630A→G	195Arg→Arg	99.05	99.56	99.51	99.56	99.6
		924G→A	293Arg→Arg	99.62	99.67	99.69	99.67	99.63
		1350G→A	435Gly→Gly	98.9	99.58	99.6	99.58	99.64
	NA	43T→C	8Ile→Thr	99.66	99.6	99.65	99.6	99.6
		412G→A	131Ser→Asn	99.64	99.69	99.7	99.69	99.72
		773G→A	251Ser→Ser	99.36	99.77	99.75	99.77	99.79
		860T→C	280Asn→Asn	99.72	99.78	99.77	99.78	99.77
		1142G→T	374Val→Val	99.33	99.59	99.66	99.59	99.62
		1211G→A	397Leu→Leu	99.44	99.73	99.76	99.73	99.81
	M	136C→T	37Thr→Thr	98.08	99.15	99.27	99.15	99.31
		621C→A	199Ala→Glu	10.92	10.19	9.48	10.19	10.42
		627A→G	201Glu→Gly	11.81	10.34	9.89	10.34	10.05
		685A→G	220Gly→Gly	98.04	99.12	99.13	99.12	99.19
		775G→A	250Arg→Arg		5.09		5.09
		792A→G	5'UTR	99.1	99.34		99.34	99.43
		800C→A	5'UTR		5.24		5.24	5.69
	NS	170T→C	48Ser→Ser	98.15	99.13	99.15	99.13	99.28
		173T→C	49Thr→Thr	98.52	99.42	99.39	99.42	99.5
		189A→G	55Lys→Glu	99.01	99.44	99.33	99.44	99.45
		575A→G	183Gly→Gly	97.38	98.59	98.35	98.59	98.7
	Note: nt: Nucleotide, aa: Amino-acid
