# Supplementary material for: Deep Sequencing for Evaluation of Genetic Stability of Influenza A/California/07/2009 (H1N1) Vaccine Viruses
Source: PLoS One. 2015 Sep 25;10(9):e0138650. doi: 10.1371/journal.pone.0138650 (PMC4583247; doi:10.1371/journal.pone.0138650)
Supplement: S2 Table — (XLS) [file pone.0138650.s002.xls]

## Sheet: 1S
	Table 2S: Percentage of mutations (≥5%) emerged in 121XP-M4 virus obtained by using RNA library preparation followed by MiSeq sequencing
	Segment	nt. Change	aa. Change	Mutation (%)
	PB2	1076A→C	359Tyr→Ser	99.07
		1104A→G	368Arg→Arg	7.58
		1237G→A	413Val→Ile	33.06
		1320T→G	440Asp→Glu	10.59
		2028A→G	676Glu→Glu	7.48
		2034A→G	678Pro→Pro	7.42
	PB1	583T→A	195Leu→Met	99.95
		584T→A	195Leu→Gln	99.94
		981G→A	327Gln→Gln	7.92
		1257T→C	419Val→Val	99.63
		1700A→G	567Gln→Arg	7.38
		1737A→G	579Glu→Glu	99.7
		1906G→A	636Glu→Lys	8.9
	PA	779C→A	259Pro→Thr	5.06
		1028C→A	342Leu→Met	5.37
		1482G→A	493Gly→Glu	99.75
	HA	47A→G	16Asn→Ser	31.56
		337T→C	113Ser→Pro	7.16
		407G→T	136Arg→Ile	79.31
		560G→A	187Gly→Glu	8.75
		675A→G	225Arg→Arg	15.07
	NP	226C→A	76Leu→Ile	5.9
		1329G→A	443Gly→Arg	6.89
	NA	166T→C	56Tyr→His	13.94
		248T→C	83Val→Leu	13.9
		255A→G	85Leu→Val	84.29
		262A→G	88Asn→Asp	83.29
		263A→G	88Asn→Asp	84.44
		264T→C	88Asn→His	14.29
		355A→G	119Lys→Glu	99.83
		708T→G	236Gly→Gly	37.17
		1352A→G	451Asp→Asp	35.11
		1354A→G	452Thr→Ala	35.25
	M	872C→A	5'UTR	13.7
	NS	194A→G	65Lys→Arg	17.8
		269C→T	90Pro→Leu	99.44
		329C→T	110Pro→Leu	99.7
		333C→T	111Cys→Cys	99.86
	Note: nt: Nucleotide, aa: Amino-acid
