# Supplementary material for: Deep Sequencing for Evaluation of Genetic Stability of Influenza A/California/07/2009 (H1N1) Vaccine Viruses
Source: PLoS One. 2015 Sep 25;10(9):e0138650. doi: 10.1371/journal.pone.0138650 (PMC4583247; doi:10.1371/journal.pone.0138650)
Supplement: S3 Table — (XLS) [file pone.0138650.s003.xls]

## Sheet: Sheet1
	Table 3S: Percentage of mutations (≥5%) emerged in 121XP-M4 virus obtained by using RNA library preparation followed by HiSeq sequencing
	Segment	nt. Change	aa. Change	Mutation (%)
	PB2	1076A→C	359Tyr→Ser	99.19
		1104A→G	368Arg→Arg	9.3
		1237G→A	413Val→Ile	33.13
		1320T→G	440Asp→Glu	12.7
		2028A→G	676Glu→Glu	10.08
		2034A→G	678Pro→Pro	9.38
	PB1	78T→A	26Pro→Pro	7.19
		583T→A	195Leu→Met	99.93
		584T→A	195Leu→Gln	99.95
		981G→A	327Gln→Gln	8.03
		1257T→C	419Val→Val	99.64
		1700A→G	567Gln→Arg	8.36
		1737A→G	579Glu→Glu	99.89
		1906G→A	636Glu→Lys	10.16
	PA	779C→A	259Pro→Thr	6.41
		1028C→A	342Leu→Met	5.52
		1482G→A	493Gly→Glu	99.77
	HA	47A→G	16Asn→Ser	36.48
		337T→C	113Ser→Pro	7.19
		407G→T	136Arg→Ile	78.49
		560G→A	187Gly→Glu	9.59
		675A→G	225Arg→Arg	17.79
	NP	226C→A	68Leu→Ile	6.89
		1329G→A	435Gly→Gly	6.89
	NA	166T→C	56Tyr→His	17.31
		248T→C	83Val→Ala	13.31
		255A→G	85Leu→Leu	83.07
		262A→G	88Asn→Asp	80.75
		263A→G	88Asn→Ser	83.34
		264T→C	88Asn→Asn	17.06
		355A→G	119Lys→Glu	99.82
		708T→G	236Gly→Gly	37.3
		1352A→G	451Asp→Gly	41.64
		1354A→G	452Thr→Ala	47.17
	M	872C→A	5'UTR	17.25
	NS	194A→G	65Lys→Arg	18.15
		269C→T	90Pro→Leu	99.85
		329C→T	110Pro→Leu	99.64
		333C→T	111Cys→Cys	99.89
		384C→T	128Asn→Asn	6.05
	Note: nt: Nucleotide, aa: Amino-acid
