# Supplementary material for: Deep Sequencing for Evaluation of Genetic Stability of Influenza A/California/07/2009 (H1N1) Vaccine Viruses
Source: PLoS One. 2015 Sep 25;10(9):e0138650. doi: 10.1371/journal.pone.0138650 (PMC4583247; doi:10.1371/journal.pone.0138650)
Supplement: S4 Table — (XLS) [file pone.0138650.s004.xls]

## Sheet: Sheet1
	Table 4S: Percentage of mutations (≥5%) emerged in 121XP-M4 virus obtained by using DNA library preparation followed by HiSeq sequencing
	Segment	nt. Change	aa. Change	Mutation (%)
	PB2	663T→G	221Gly→Gly	7.05
		1076A→C	359Tyr→Ser	99.78
		1104A→G	368Arg→Arg	7.49
		1237G→A	413Val→Ile	30.5
		1320T→G	440Asp→Glu	11.42
		2028A→G	676Glu→Glu	9.29
		2034A→G	678Pro→Pro	8.29
	PB1	583T→A	195Leu→Met	99.93
		584T→A	195Leu→Gln	99.93
		981G→A	327Gln→Gln	7.68
		1257T→C	419Val→Val	99.89
		1700A→G	567Gln→Arg	7.75
		1737A→G	579Glu→Glu	99.83
		1906G→A	636Glu→Lys	11.11
	PA	1028C→A	342Leu→Met	5.11
		1482G→A	493Gly→Glu	99.73
	HA	47A→G	16Asn→Ser	33.29
		337T→C	113Ser→Pro	6.68
		407G→T	136Arg→Ile	77.89
		560G→A	187Gly→Glu	9.18
		675A→G	225Arg→Arg	16.13
	NP	226C→A	68Leu→Ile	5.96
		870A→C	282Gly→Gly	6.83
		1329G→A	435Gly→Gly	5.37
	NA	166T→C	56Tyr→His	16.97
		248T→C	83Val→Ala	15.55
		255A→G	85Leu→Leu	81.62
		262A→G	88Asn→Asp	79.77
		263A→G	88Asn→Ser	81.1
		264T→C	88Asn→Asn	18.68
		355A→G	119Lys→Glu	99.85
		708T→G	236Gly→Gly	37.53
		1352A→G	451Asp→Gly	37.61
		1354A→G	452Thr→Ala	38.63
	M	605C→A	199Ala→Glu	14.04
		611A→G	201Glu→Gly	14.23
		872C→A	5'UTR	13.91
	NS	194A→G	65Lys→Arg	17.36
		269C→T	90Pro→Leu	99.84
		329C→T	110Pro→Leu	99.79
		333C→T	111Cys→Cys	99.83
	Note: nt: Nucleotide, aa: Amino-acid
