# Supplementary material for: Deep Sequencing for Evaluation of Genetic Stability of Influenza A/California/07/2009 (H1N1) Vaccine Viruses
Source: PLoS One. 2015 Sep 25;10(9):e0138650. doi: 10.1371/journal.pone.0138650 (PMC4583247; doi:10.1371/journal.pone.0138650)
Supplement: S5 Table — (XLS) [file pone.0138650.s005.xls]

## Sheet: Sheet1
	Table 5S: Percentage of mutations (≥5%) emerged in X-179A viruses obtained by using RNA library preparation followed by MiSeq sequencing
	Segment	nt. Change	aa. Change	X-179A	X-179A-M1	X179A-M2	X179A-M3	X-179A-M4	X179A-M5
	PB2	49A→C	8Arg→Arg	99.33	99.1	99.51	99.54	99.62	99.72
		228T→A	67Ile→Ile				7.61
	PB1	1710G→A	570Thr→Thr	99.81	99.76	99.84	99.86	99.84	99.86
	PA	323C→A	100Ala→Asp	5.58	5.77
		799C→A	259Pro→Thr	11.08		10.74	9.05	8.08	12.56
		2190C→A	5'UTR	5.75			5.05
		2222C→A	5'UTR					8.33
		2228T→C	5'UTR			7.89
	HA	436A→G	146Asn→Asp						81.72
		941C→A	314Pro→Gln						15.85
		983A→C	328Lys→Thr					7.54
	NP	124T→C	33Ile→Ile				14.48
		373A→G	116Ile→Met	99.74	99.69	99.72	99.84	99.76	99.8
		413G→A	130Ala→Thr	99.88	99.88	99.93	99.94	99.94	99.91
		1074C→A	350Thr→Lys	19.95	20.84	21.12	17.77	11.8	18.21
		1192G→A	389Arg→Arg				19.77
	NA	284G→T	95Ser→Ile				7.27
	NS	338C→G	104Ile→Met	99.7	99.7	99.79	99.72	99.78	99.77
		364C→G	113Ala→Gly	99.79	99.77	99.85	99.86	99.84	99.85
		385G→A	120Gly→Asp	99.79	99.86	99.9	99.86	99.87	99.9
		420A→G	132Thr→Ala	99.85	99.8	99.87	99.87	99.9	99.87
	Note: nt: Nucleotide, aa: Amino-acid
