# Supplementary material for: Deep Sequencing for Evaluation of Genetic Stability of Influenza A/California/07/2009 (H1N1) Vaccine Viruses
Source: PLoS One. 2015 Sep 25;10(9):e0138650. doi: 10.1371/journal.pone.0138650 (PMC4583247; doi:10.1371/journal.pone.0138650)
Supplement: S6 Table — (XLS) [file pone.0138650.s006.xls]

## Sheet: Sheet1
	Table 6S: Percentage of mutations (≥5%) emerged in X-179A viruses generated by using RNA library preparation followed by HiSeq sequencing
	Segment	nt. Change	aa. Change	X-179A	X-179A-M1	X179A-M2	X179A-M3	X-179A-M4	X179A-M5
	PB2	49A→C	8Arg→Arg	99.14	99.16	99.31	99.29	99.51	99.37
		228T→A	67Ile→Ile				7.89
		2242C→A	739Arg→Arg	5.03	5.45	5.85
	PB1	1710G→A	570Thr→Thr	99.94	99.93	99.94	99.94	99.93	99.93
	PA	90A→G	22Lys→Lys	5.03	5.03	5.03	5.03	5.03	9
		323C→A	100Ala→Asp	7.73	8.31	7.82	7.84		6.19
		323C→G	100Ala→Gly	6.69	7.3	6.31	6.71		5.35
		799C→A	259Pro→Thr	12.11	6.09	13.03	9.72	9.96	13.18
		1243A→G	407Ile→Val				5.08
		2190C→A	5'UTR	13.08		9.61		6.06	9.39
	HA	436A→G	146Asn→Asp						77.66
		941C→A	314Pro→Gln						17.06
		983A→C	328Lys→Thr			9.21
	NP	47C→A	8Arg→Arg	5.17		5.95	6.58		5.26
		124T→C	33Ile→Ile				15.5
		373A→G	116Ile→Met	99.81	99.85	99.76	99.82	99.87	99.84
		413G→A	130Ala→Thr	99.93	99.94	99.93	99.92	99.94	99.93
		1074C→A	350Thr→Lys	20.59	22.82	24.43	20.58	14.48	20.38
		1192G→A	389Arg→Arg				22.51
	NA	284G→T	95Ser→Ile				6.93
	M	67C→A	14Ile→Ile			5.51
		697C→A	224Ser→Arg	6.9	6.74	6.99	7.62		6.58
	NS	338C→G	104Ile→Met	99.79	99.78	99.79	99.79	99.83	99.83
		364C→G	113Ala→Gly	99.86	99.82	99.81	99.85	99.79	99.84
		385G→A	120Gly→Asp	99.78	99.75	99.83	99.79	99.76	99.82
		420A→G	132Thr→Ala	99.84	99.84	99.85	99.85	99.9	99.87
		825G→A	5'UTR				10.27
	Note: nt: Nucleotide, aa: Amino-acid
