# Supplementary material for: Deep Sequencing for Evaluation of Genetic Stability of Influenza A/California/07/2009 (H1N1) Vaccine Viruses
Source: PLoS One. 2015 Sep 25;10(9):e0138650. doi: 10.1371/journal.pone.0138650 (PMC4583247; doi:10.1371/journal.pone.0138650)
Supplement: S7 Table — (XLS) [file pone.0138650.s007.xls]

## Sheet: Sheet1
	Table 7S: Percentage of mutations (≥5%) emerged in X-179A viruses generated by using DNA library preparation followed by HiSeq sequencing
	Segment	nt. Change	aa change	X-179A	X-179A-M1	X179A-M2	X179A-M3	X-179A-M4	X179A-M5
	PB2	49A→C	8Arg→Arg	99.91	99.91	99.94	99.91	99.92	99.93
		179T→G	51Met→Arg				5.21
		228T→A	67Ile→Ile				6.14
		411A→C	128Gly→Gly	7.72
		693T→G	222Gly→Gly	9.84	11.13	14.37	9.66	10.54	8.33
		1589C→A	521Thr→Lys	8.02	7.75		6.09	5.46	6.59
		1590A→G	521Thr→Thr	7.89	7.76		6	5.49	6.61
		1998C→A	657Asn→Lys				7.48		0
		2002A→T	659Asn→Tyr						5.48
		2039A→C	671Asp→Ala	7.8
	PB1	1346T→C	449Leu→Pro	18.21	9.13		8.59	8.25	7.86
		1355A→G	452Asn→Ser	16.28	8.37		8.08	7.5	7.01
		1375A→G	459Ile→Val			47.84
		1376T→C	459Ile→Thr			47.5
		1378C→A	460Gln→Lys			47.54
		1710G→A	570Thr→Thr	99.6	99.61	99.63	99.74	99.69	99.83
	PA	141C→T	39Cys→Cys				6.43
		143C→T	40Thr→Ile				6.32
		311A→T	96Asn→Ile					5.6
		312C→G	96Asn→Lys					5.5
		315T→C	97Thr→Thr					5.88
		317C→A	98Thr→Lys					6.43
		320G→A	99Gly→Glu					5.83
	HA	436A→G	146Asn→Asp						80.2
		941C→A	314Pro→Gln						15.64
		983A→C	328Lys→Thr			8.37
	NP	124T→C	33Ile→Ile				14.37
		373A→G	116Ile→Met	99.79	99.82	99.84	99.85	99.9	99.87
		413G→A	130Ala→Thr	99.67	99.67	99.71	99.79	99.77	99.84
		421T→G	132Gly→Gly			5.23
		871A→C	282Gly→Gly	6.78	7.69	8.53	6.56	7.35	7.59
		1192G→A	389Arg→Arg				13.41
	NA	284G→T	95Ser→Ile				6.52
		911T→G	304Val→Gly	5.27
	M	621C→A	199Ala→Glu	14.76	13.52	6.39	12.6	11.5	13.45
		627A→G	201Glu→Gly	15.45	14.49	7.18	12.73	12.33	13.46
	NS	338C→G	104Ile→Met	98.74	98.57	99.22	98.63	98.74	98.27
		364C→G	113Ala→Gly	99.68	99.67	99.66	99.74	99.75	99.76
		385G→A	120Gly→Asp	99.71	99.83	99.8	99.81	99.84	99.85
		420A→G	132Thr→Ala	99.84	99.89	99.92	99.88	99.92	99.9
		825G→A	5'UTR				6.95
	Note: nt: Nucleotide, aa: Amino-Acid
