# Supplementary material for: Deep Sequencing for Evaluation of Genetic Stability of Influenza A/California/07/2009 (H1N1) Vaccine Viruses
Source: PLoS One. 2015 Sep 25;10(9):e0138650. doi: 10.1371/journal.pone.0138650 (PMC4583247; doi:10.1371/journal.pone.0138650)
Supplement: S8 Table — (XLS) [file pone.0138650.s008.xls]

## Sheet: Sheet1
		Table 8S: Percentage of mutations (≥5%) emerged in X-181 viruses generated by using RNA library preparation followed by MiSeq sequencing
		Segment	nt. Change	aa. Change	X-181	X-181-M1	X-181-M2	X-181-M3	X-181-M4
		PB2	49A→C	8Arg→Arg	99.42	99.15	99.54	99.52	99.6
			179T→A	51Met→Lys					6.11
			181G→A	52Ala→Thr					5.22
			198T→C	57Ile→Ile		18.54
			296T→G	90Met→Arg		14.23
			299T→G	91Val→Gly		14.2
			328A→G	101Arg→Gly					12.03
			1527T→C	500Arg→Arg				13.61
		PB1	239G→T	80Ser→Ile				7.24
			286G→A	96Glu→Lys				6.15
			678G→A	226Thr→Thr				21.88
			2061G→C	687Gln→His	12.94	11.76
			2063T→A	688Met→Lys	12.37	11.5
		PA	323C→A	100Ala→Asp		5.8
			323C→G	100Ala→Gly		5.47
			489G→A	155Met→Ile				8.97	13.6
			799C→A	259Pro→Thr	5.49	12.95	9.69	9.29	6.09
			2190C→A	5'UTR	5.31	5.19
		HA	436G→A	146Asp→Asn	7.6
			756G→T	252Glu→Asp					46.46
			1398A→G	466Val→Val				30.78
		NP	373A→G	116Ile→Met	98.87	99.38	99.8	99.72	99.88
			413G→A	130Ala→Thr	99.76	99.94	99.96	99.91	99.95
			1074C→A	350Thr→Lys	15.35	27.77	14.31	15.14	9.34
			1510G→A	495Glu→Glu				27.39
		NA	1396A→G	466Thr→Ala			6.47
		M	433G→A	136Gly→Gly					26.51
			697C→A	224Ser→Arg		5.37
		NS	338C→G	104Ile→Met	99.89	99.71	99.76	99.8	99.83
			357G→A	111Val→Met					30.07
			364C→G	113Ala→Gly	99.69	99.85	99.84	99.84	99.87
			385G→A	120Gly→Asp	99.76	99.88	99.85	99.84	99.83
			420A→G	132Thr→Ala	99.8	99.88	99.87	99.88	99.91
		Note: nt: Nucleotide, aa: Amino-acid
