# Supplementary material for: Deep Sequencing for Evaluation of Genetic Stability of Influenza A/California/07/2009 (H1N1) Vaccine Viruses
Source: PLoS One. 2015 Sep 25;10(9):e0138650. doi: 10.1371/journal.pone.0138650 (PMC4583247; doi:10.1371/journal.pone.0138650)
Supplement: S9 Table — (XLS) [file pone.0138650.s009.xls]

## Sheet: Sheet1
		Table 9S: Percentage of mutations (≥5%) emerged in X-181 viruses generated by using RNA library preparation followed by HiSeq sequencing
		Segment	nt. Change	aa. Change	X-181	X-181-M1	X-181-M2	X-181-M3	X-181-M4
		PB2	49A→C	8Arg→Arg	99.37	99.28	99.53	99.46	99.52
			179T→A	51Met→Lys					9.72
			181G→A	52Ala→Thr					8.38
			198T→C	57Ile→Ile		8.37
			296T→G	90Met→Arg		9.75
			299T→G	91Val→Gly
			328A→G	101Arg→Gly					13.25
			331A→T	102Asn→Tyr	5.53
			334G→T	103Gly→Stp	5.74
			335G→C	103Gly→Ala	5.6
			337C→A	104Pro→Thr	5.72
			339A→T	104Pro→Pro	5.37
			2242C→A	739Arg→Arg		6.68
			1527T→C	500Arg→Arg		24.09		18
		PB1	239G→T	80Ser→Ile				7.78
			286G→A	96Glu→Lys				6.45
			678G→A	226Thr→Thr				24.02
			1974T→C	658Asp→Asp			5.64
			2061G→C	687Gln→His	8.51	7.69
			2063T→A	688Met→Lys	8.3	7.36
		PA	323C→A	100Ala→Asp	6.9	7.97	6	6.5
			323C→G	100Ala→Gly	5.69	7.93	5.3	5.52
			489G→A	155Met→Ile					16.18
			799C→A	259Pro→Thr		13.95	11.61	10.22	7.37
			946A→G	308Ile→Val				9.5
			1188T→G	388Gly→Gly				6.73
			2190C→A	5'UTR		8.45			9.77
		HA	756G→T	252Glu→Asp					46.58
			1398A→G	466Val→Val				30.63
		NP	47C→A	8Arg→Arg	5.79	7.35
			88T→C	21Asn→Asn			8.08
			373A→G	116Ile→Met	99.14	99.42	99.85	99.88	99.88
			413G→A	130Ala→Thr	99.94	99.92	99.94	99.92	99.93
			1074C→A	350Thr→Lys	16.64	27.43	17.37	17.2	9.66
			1510G→A	495Glu→Glu				31.3
		NA	465T→C	155Tyr→Tyr				5.02
			1396A→G	466Thr→Ala			19.83
		M	331G→A	102Lys→Lys					6.7
			433G→A	136Gly→Gly					31.4
			697C→A	224Ser→Arg	7.41	8.54	6.21	5.72
		NS	105C→A	27Leu→Ile		5.08
			338C→G	104Ile→Met	99.78	99.75	99.81	99.85	99.85
			364C→G	113Ala→Gly	99.83	99.82	99.8	99.83	32.64
			385G→A	120Gly→Asp	99.78	99.81	99.72	99.78	99.87
			420A→G	132Thr→Ala	99.85	99.85	99.83	99.87	99.85
		Note: nt: Nucleotide, aa: Amino-acid
