# Supplementary material for: Deep Sequencing for Evaluation of Genetic Stability of Influenza A/California/07/2009 (H1N1) Vaccine Viruses
Source: PLoS One. 2015 Sep 25;10(9):e0138650. doi: 10.1371/journal.pone.0138650 (PMC4583247; doi:10.1371/journal.pone.0138650)
Supplement: S10 Table — (XLS) [file pone.0138650.s010.xls]

## Sheet: Sheet1
	Table 10S: Percentage of mutations (≥5%) emerged in X-181 viruses generated by using DNA library preparation followed by HiSeq sequencing
	Segment	nt.change	aa. Change	X-181	X-181-M1	X-181-M2	X-181-M3	X-181-M4
	PB2	49A→C	8Arg→Arg	99.89	99.92	99.89	99.94	99.07
		179T→A	51Met→Lys					14.29
		181G→A	52Ala→Thr					12.43
		198T→C	57Ile→Ile		38.94
		296T→G	90Met→Arg		34.34
		299T→G	91Val→Gly		34.27
		328A→G	101Arg→Gly					11.65
		331A→T	102Asn→Tyr	7.57
		334G→T	103Gly→Stp	8.27
		335G→C	103Gly→Ala	8.48
		337C→A	104Pro→Thr	9.54
		339A→T	104Pro→Pro	9.18
		688G→A	221Ala→Thr	5.27
		693T→G	222Gly→Gly	6.17	13.01	7.29	14.05	7.11
		1589C→A	521Thr→Lys	10.4	7.78	9.18	13.88	8.78
		1590A→G	521Thr→Thr	10.12	7.84	9.13	0	8.72
		1863C→A	612Thr→Thr	7.89
	PB1	277G→A	93Ala→Thr				8.42
		283C→T	95Leu→Phe				9.48
		284T→G	95Leu→Arg				9.62
		285T→A	95Leu→Leu				12.28
		286G→A	96Glu→Lys				23.86
		287A→C	96Glu→Ala				12.84
		289G→C	97Glu→Gln				13.22
		303A→G	101Gly→Gly			9.84
		326A→T	109Glu→Val	5.96
		678G→A	226Thr→Thr				21.97
		1346T→C	449Leu→Pro	25.36	9.08	8.75	6.48	11.85
		1355A→G	452Asn→Ser	22.55	7.83	7.84	5.45	10.6
		1375A→G	459Ile→Val		52.2
		1376T→C	459Ile→Thr		52.41
		1378C→A	460Gln→Lys		52.58
		2061G→C	687Gln→His	5.09	7.03
		2063T→A	688Met→Lys		7.16
	PA	168T→G	48Tyr→Gln		7.22
		169T→A	49Ser→Thr		7.2
		170C→A	49Ser→Gln		7.51
		171A→G	49Ser→Ser		7.32
		182T→G	53Phe→Cys		5.12
		183C→A	53Phe→Leu		5.14
		489G→A	155Met→Ile					13.34
		946A→G	308Ile→Val				7.42
		2217A→G	5'UTR	39.06	47.04
		2220A→G	5'UTR	10.39	9.2
	HA	756G→T	252Glu→Asp					46.45
		1398A→G	466Val→Val				28.93
	NP	373A→G	116Ile→Met	99.41	99.44	99.86	99.9	99.27
		413G→A	130Ala→Thr	99.7	99.67	99.78	99.79	99.84
		871A→C	282Gly→Gly	6.79	8.19	7.91	7.76	6.65
		1510G→A	495Glu→Glu				25.32
	NA	911T→G	304Val→Gly	6.81				5.27
		1396A→G	466Thr→Ala			8.07
	M	433G→A	136Gly→Gly					28.81
		621C→A	199Ala→Glu	21.71	10.07	14.87	7.94	13.35
		627A→G	201Glu→Gly	20.92	11.62	15.21	9.18	13.55
	NS	21G→A	3'UTR		99.58			98.41
		338C→G	104Ile→Met	98.14	99.09	98.7	99.16	98.93
		364C→G	113Ala→Gly	99.73	99.73	99.78	99.76	30.95
		385G→A	120Gly→Asp	99.8	99.77	99.82	99.8	99.82
		420A→G	132Thr→Ala	99.87	99.89	99.88	99.91	99.82
		864A→G	5'UTR		99.81			99.89
	Note: nt: Nucleotide, aa: Amino-Acid
